# Supplementary material for: Marine fishes exhibit exceptional variation in biofluorescent emission spectra
Source: PLoS One. 2025 Jun 16;20(6):e0316789. doi: 10.1371/journal.pone.0316789 (PMC12169565; doi:10.1371/journal.pone.0316789)
Supplement: S1 Table — (XLSX) [file pone.0316789.s001.xlsx]

## Sheet: Sheet1
Family	Genus	Species	N	Collection Location
Antennariidae	Antennatus	rosaceus	1	Solomon Islands (Western Province, Nggatokae Island near Peava) (Western Province, Nggatokae Island near Peava)
Aulostomidae	Aulostomus	chinensis	1	Solomon Islands (Western Province, Nggatokae Island near Peava) (Western Province, Nggatokae Island near Peava)
Blenniidae	Ecsenius	axelrodi	1	Solomon Islands (Western Province, Nggatokae Island near Peava)
Cepolidae	Cepola	schlegelii	1	Saphanjarin Pier (Chon Buri, Thailand)
Chlopsidae	Kaupichthys	diodontus	3	Solomon Islands (Western Province, Nggatokae Island near Peava)
Bothidae	Japonolaeops	dentatus	1	Saphanjarin Pier (Chon Buri, Thailand)
Cynoglossidae	Cynoglossus	microlepis	1	Saphanjarin Pier (Chon Buri, Thailand)
Gobiidae	Acentrogobius	caninus	1	Saphanjarin Pier (Chon Buri, Thailand)
Gobiidae	Callogobius	sp.	1	Solomon Islands (Western Province, Nggatokae Island near Peava)
Gobiidae	Eviota	afelei	1	Solomon Islands (Western Province, Nggatokae Island near Peava)
Gobiidae	Eviota	prasites	2	Solomon Islands (Western Province, Nggatokae Island near Peava)
Gobiidae	Eviota	sp.	1	Solomon Islands (Western Province, Nggatokae Island near Peava)
Gobiidae	Myersina	filifer	1	Saphanjarin Pier (Chon Buri, Thailand)
Gobiidae	Pleurosicya	micheli	1	Solomon Islands (Western Province, Nggatokae Island near Peava)
Gobiidae	Trimma	annosum	1	Solomon Islands (Western Province, Nggatokae Island near Peava)
Gobiidae	Trimma	fangi	1	Solomon Islands (Western Province, Nggatokae Island near Peava)
Gobiidae	Trimma	macrophthalmus	1	Solomon Islands (Western Province, Nggatokae Island near Peava)
Gobiidae	Trimma	pentherum	1	Solomon Islands (Western Province, Nggatokae Island near Peava)
Labridae	Cheilinus	chlorourus	1	Solomon Islands (Western Province, Nggatokae Island near Peava)
Labridae	Cheilinus	oxycephalus	3	Solomon Islands (Western Province, Nggatokae Island near Peava)
Labridae	Cirrhilabrus	punctatus	1	Solomon Islands (Western Province, Nggatokae Island near Peava)
Labridae	Pseudocheilinus	evanidus	2	Solomon Islands (Western Province, Nggatokae Island near Peava)
Mullidae	Upeneus	sundaicus	2	Saphanjarin Pier (Chon Buri, Thailand)
Mullidae	Upeneus	sulphureus	1	Khlong Wan pier (Prachuap Khiri Khan, Thailand)
Muraenidae	Gymnothorax	sp.	1	Solomon Islands (Western Province, Nggatokae Island near Peava)
Muraenidae	Gymnothorax	zonipectis	2	Solomon Islands (Western Province, Nggatokae Island near Peava)
Nemipteridae	Nemipterus	bipunctatus	1	Mahachai Market (Samut Sakhon, Thailand)
Nemipteridae	Nemipterus	furcosus	1	Saphanjarin Pier (Chon Buri, Thailand)
Nemipteridae	Nemipterus	hexodon	1	Saphanjarin Pier (Chon Buri, Thailand)
Nemipteridae	Nemipterus	japonicus	1	Saphanjarin Pier (Chon Buri, Thailand)
Nemipteridae	Nemipterus	nematophorus	1	Ang Sila Bridge (Chon Buri, Thailand)
Nemipteridae	Nemipterus	tambuloides	1	Ang Sila Bridge (Chon Buri, Thailand)
Nemipteridae	Scolopsis	taenioptera	2	Saphanjarin Pier (Chon Buri, Thailand)
Nemipteridae	Scolopsis	vosmeri	1	Talay Thai Market (Samut Sakhon, Thailand)
Oxudercidae	Gnatholepis	anjerensis	1	Solomon Islands (Western Province, Nggatokae Island near Peava)
Oxudercidae	Oxyurichthys	auchenolepis	1	Saphanjarin Pier (Chon Buri, Thailand)
Oxudercidae	Trypauchen	sp	1	Saphanjarin Pier (Chon Buri, Thailand)
Platycephalidae	Inegocia	japonica	1	Saphanjarin Pier (Chon Buri, Thailand)
Scorpaenidae	Caracanthus	maculatus	1	Solomon Islands (Western Province, Nggatokae Island near Peava)
Scorpaenidae	Sebastapistes	strongia	1	Solomon Islands (Western Province, Nggatokae Island near Peava)
Scorpaenidae	Sebastapistes	fowleri	2	Solomon Islands (Western Province, Nggatokae Island near Peava)
Scorpaenidae	Taenianotus	triacanthus	1	Solomon Islands (Western Province, Nggatokae Island near Peava)
Soleidae	Heteromycteris	hartzfeldi	1	Saphanjarin Pier (Chon Buri, Thailand)
Bothidae	Engyprosopon	mozambiqense	1	Khlong Wan pier (Prachuap Khiri Khan, Thailand)
Soleidae	Zebrias	quagga	1	Saphanjarin Pier (Chon Buri, Thailand)
Synodontidae	Saurida	micropectoralis	2	Saphanjarin Pier (Chon Buri, Thailand)
Synodontidae	Saurida	tumbil	1	Talay Thai Market (Samut Sakhon, Thailand)
Synodontidae	Synodus	binotatus	4	Solomon Islands (Western Province, Nggatokae Island near Peava)
Synodontidae	Synodus	variegatus	3	Solomon Islands (Western Province, Nggatokae Island near Peava)
Terapontidae	Terapon	jaruba	1	Saphanjarin Pier (Chon Buri, Thailand)
Tripterygiidae	Enneapterygius	niger	5	Solomon Islands (Western Province, Nggatokae Island near Peava)
Tripterygiidae	Helcogramma	striata	4	Solomon Islands (Western Province, Nggatokae Island near Peava)
