# Supplementary material for: Marine fishes exhibit exceptional variation in biofluorescent emission spectra
Source: PLoS One. 2025 Jun 16;20(6):e0316789. doi: 10.1371/journal.pone.0316789 (PMC12169565; doi:10.1371/journal.pone.0316789)
Supplement: S4 Table — (XLSX) [file pone.0316789.s004.xlsx]

## Sheet: PeakValues
Order	Family	ID	Species	PeakValue
Acanthuriformes	Cepolidae	Thai_24_14_PosteriorBody	Cepola_schlegelii	515.948
Acanthuriformes	Cepolidae	Thai_24_14_Eye	Cepola_schlegelii	525.377
Acanthuriformes	Cepolidae	Thai_24_14_Eye	Cepola_schlegelii	550.635
Acanthuriformes	Cepolidae	Thai_24_14_AnteriorBody	Cepola_schlegelii	594.2
Acanthuriformes	Cepolidae	Thai_24_14_AnteriorBody	Cepola_schlegelii	634.715
Acanthuriformes	Cepolidae	Thai_24_14_PosteriorBody	Cepola_schlegelii	634.715
Acanthuriformes	Cepolidae	Thai_24_14_AnteriorBody	Cepola_schlegelii	705.54
Acanthuriformes	Nemipteridae	Thai_24_27_PelvicFin	Nemipterus_bipunctatus	518.489
Acanthuriformes	Nemipteridae	Thai_24_27_PelvicFinAxillaryScale	Nemipterus_bipunctatus	518.489
Acanthuriformes	Nemipteridae	Thai_24_27_Eye	Nemipterus_bipunctatus	519.577
Acanthuriformes	Nemipteridae	Thai_24_27_PelvicFin	Nemipterus_bipunctatus	550.275
Acanthuriformes	Nemipteridae	Thai_24_27_PelvicFinAxillaryScale	Nemipterus_bipunctatus	553.51
Acanthuriformes	Nemipteridae	Thai_24_27_Eye	Nemipterus_bipunctatus	553.869
Acanthuriformes	Nemipteridae	Thai_24_27_Opercle	Nemipterus_bipunctatus	594.2
Acanthuriformes	Nemipteridae	Thai_24_09_PelvicFinInsertion	Nemipterus_furcosus	517.037
Acanthuriformes	Nemipteridae	Thai_24_09_Eye	Nemipterus_furcosus	518.489
Acanthuriformes	Nemipteridae	Thai_24_09_Eye	Nemipterus_furcosus	551.713
Acanthuriformes	Nemipteridae	Thai_24_09_PelvicFinInsertion	Nemipterus_furcosus	552.791
Acanthuriformes	Nemipteridae	Thai_24_01_VentralCaudalArea	Nemipterus_hexodon	516.311
Acanthuriformes	Nemipteridae	Thai_24_01_PelvicFinAxillaryScale	Nemipterus_hexodon	519.577
Acanthuriformes	Nemipteridae	Thai_24_01_AnalFinStripe	Nemipterus_hexodon	521.391
Acanthuriformes	Nemipteridae	Thai_24_01_CaudalFinDorsalLobe	Nemipterus_hexodon	521.391
Acanthuriformes	Nemipteridae	Thai_24_01_DorsalFinStripe	Nemipterus_hexodon	527.549
Acanthuriformes	Nemipteridae	Thai_24_01_AnteriorLateralLinePatch	Nemipterus_hexodon	535.864
Acanthuriformes	Nemipteridae	Thai_24_01_AnalFinStripe	Nemipterus_hexodon	549.197
Acanthuriformes	Nemipteridae	Thai_24_01_AnteriorLateralLinePatch	Nemipterus_hexodon	549.916
Acanthuriformes	Nemipteridae	Thai_24_25_Eye	Nemipterus_japonicus	518.489
Acanthuriformes	Nemipteridae	Thai_24_25_VentralBody	Nemipterus_japonicus	519.215
Acanthuriformes	Nemipteridae	Thai_24_25_LateralStripe	Nemipterus_japonicus	520.666
Acanthuriformes	Nemipteridae	Thai_24_25_DorsalFinWideStripe	Nemipterus_japonicus	522.841
Acanthuriformes	Nemipteridae	Thai_24_25_CaudalFinDorsalLobe	Nemipterus_japonicus	523.566
Acanthuriformes	Nemipteridae	Thai_24_25_DorsalFinThinStripe	Nemipterus_japonicus	526.825
Acanthuriformes	Nemipteridae	Thai_24_25_DorsalFinThinStripe	Nemipterus_japonicus	550.275
Acanthuriformes	Nemipteridae	Thai_24_25_CaudalFinDorsalLobe	Nemipterus_japonicus	551.275
Acanthuriformes	Nemipteridae	Thai_24_25_DorsalFinWideStripe	Nemipterus_japonicus	552.073
Acanthuriformes	Nemipteridae	Thai_24_25_Eye	Nemipterus_japonicus	552.791
Acanthuriformes	Nemipteridae	Thai_24_25_VentralBody	Nemipterus_japonicus	553.51
Acanthuriformes	Nemipteridae	Thai_24_25_LateralStripe	Nemipterus_japonicus	554.587
Acanthuriformes	Nemipteridae	Thai_24_23_VentralBody	Nemipterus_nematophorus	518.126
Acanthuriformes	Nemipteridae	Thai_24_23_Eye	Nemipterus_nematophorus	519.94
Acanthuriformes	Nemipteridae	Thai_24_23_LateralStripe	Nemipterus_nematophorus	520.666
Acanthuriformes	Nemipteridae	Thai_24_23_AnteriorLateralLinePatch	Nemipterus_nematophorus	522.841
Acanthuriformes	Nemipteridae	Thai_24_23_DorsalFinFilament	Nemipterus_nematophorus	535.864
Acanthuriformes	Nemipteridae	Thai_24_23_LateralStripe	Nemipterus_nematophorus	549.546
Acanthuriformes	Nemipteridae	Thai_24_23_Eye	Nemipterus_nematophorus	552.432
Acanthuriformes	Nemipteridae	Thai_24_23_AnteriorLateralLinePatch	Nemipterus_nematophorus	553.51
Acanthuriformes	Nemipteridae	Thai_24_23_Opercle	Nemipterus_nematophorus	603.761
Acanthuriformes	Nemipteridae	Thai_24_24_Face	Nemipterus_tambuloides	522.116
Acanthuriformes	Nemipteridae	Thai_24_24_VentralStripe	Nemipterus_tambuloides	522.116
Acanthuriformes	Nemipteridae	Thai_24_24_LateralStripe	Nemipterus_tambuloides	522.841
Acanthuriformes	Nemipteridae	Thai_24_24_CaudalFinDorsalLobe	Nemipterus_tambuloides	542.717
Acanthuriformes	Nemipteridae	Thai_24_24_DorsalFinStripe	Nemipterus_tambuloides	543.798
Acanthuriformes	Nemipteridae	Thai_24_24_VentralStripe	Nemipterus_tambuloides	548.837
Acanthuriformes	Nemipteridae	Thai_24_24_Face	Nemipterus_tambuloides	549.556
Acanthuriformes	Nemipteridae	Thai_24_24_LateralStripe	Nemipterus_tambuloides	552.073
Acanthuriformes	Nemipteridae	Thai_24_24_RedOpercle	Nemipterus_tambuloides	601.993
Acanthuriformes	Nemipteridae	Thai_24_07_PelvicFinInsertion	Scolopsis_taenioptera	518.489
Acanthuriformes	Nemipteridae	Thai_24_07_PectoralFinInsertion	Scolopsis_taenioptera	519.577
Acanthuriformes	Nemipteridae	Thai_24_07_Opercle	Scolopsis_taenioptera	521.028
Acanthuriformes	Nemipteridae	Thai_24_08_PelvicFinInsertion	Scolopsis_taenioptera	521.028
Acanthuriformes	Nemipteridae	Thai_24_08_LateralLine	Scolopsis_taenioptera	522.841
Acanthuriformes	Nemipteridae	Thai_24_08_Opercle	Scolopsis_taenioptera	523.928
Acanthuriformes	Nemipteridae	Thai_24_07_Opercle	Scolopsis_taenioptera	550.994
Acanthuriformes	Nemipteridae	Thai_24_07_PelvicFinInsertion	Scolopsis_taenioptera	551.354
Acanthuriformes	Nemipteridae	Thai_24_07_PectoralFinInsertion	Scolopsis_taenioptera	554.228
Acanthuriformes	Nemipteridae	Thai_24_30_AnalFinInsertion	Scolopsis_vosmeri	517.037
Acanthuriformes	Nemipteridae	Thai_24_30_Opercle	Scolopsis_vosmeri	517.763
Acanthuriformes	Nemipteridae	Thai_24_30_PosteriorAnalVent	Scolopsis_vosmeri	517.763
Acanthuriformes	Nemipteridae	Thai_24_30_DorsalFin	Scolopsis_vosmeri	518.126
Acanthuriformes	Nemipteridae	Thai_24_30_Body	Scolopsis_vosmeri	518.489
Acanthuriformes	Nemipteridae	Thai_24_30_EyeRing	Scolopsis_vosmeri	520.666
Acanthuriformes	Nemipteridae	Thai_24_30_UnderPreoperclePatch	Scolopsis_vosmeri	521.028
Acanthuriformes	Nemipteridae	Thai_24_30_AnalFinInsertion	Scolopsis_vosmeri	551.354
Acanthuriformes	Nemipteridae	Thai_24_30_DorsalFin	Scolopsis_vosmeri	551.354
Acanthuriformes	Nemipteridae	Thai_24_30_Body	Scolopsis_vosmeri	552.432
Acanthuriformes	Nemipteridae	Thai_24_30_Opercle	Scolopsis_vosmeri	553.869
Acanthuriformes	Nemipteridae	Thai_24_30_EyeRing	Scolopsis_vosmeri	554.946
Acanthuriformes	Nemipteridae	Thai_24_30_PosteriorAnalVent	Scolopsis_vosmeri	555.664
Acanthuriformes	Nemipteridae	Thai_24_30_UnderPreoperclePatch	Scolopsis_vosmeri	557.817
Anguilliformes	Chlopsidae	Chlopsid_NoFilter	Kaupichthys_diodontis	527.549
Anguilliformes	Chlopsidae	Chlopsid_NoFilter	Kaupichthys_diodontis	554.283
Anguilliformes	Chlopsidae	Chlopsid_Filter3	Kaupichthys_diodontis	596.327
Anguilliformes	Chlopsidae	Chlopsid_Filter1	Kaupichthys_diodontis	597.39
Anguilliformes	Chlopsidae	Chlopsid_Filter2	Kaupichthys_diodontis	598.807
Anguilliformes	Chlopsidae	Chlopsidae_S45_Eye1	Kaupichthys_diodontus	520.427
Anguilliformes	Chlopsidae	Chlopsidae_S1	Kaupichthys_diodontus	521.876
Anguilliformes	Chlopsidae	Chlopsidae_S45_Eye2	Kaupichthys_diodontus	521.876
Anguilliformes	Chlopsidae	Chlopsidae_S45_Body1	Kaupichthys_diodontus	522.601
Anguilliformes	Chlopsidae	Chlopsidae_S45_Body2	Kaupichthys_diodontus	522.963
Anguilliformes	Chlopsidae	Chlopsidae_S1	Kaupichthys_diodontus	551.42
Anguilliformes	Chlopsidae	Chlopsidae_S45_Body1	Kaupichthys_diodontus	551.78
Anguilliformes	Chlopsidae	Chlopsidae_S45_Eye1	Kaupichthys_diodontus	553.57
Anguilliformes	Muraenidae	Muraenidae_S25_2	Gymnothorax_sp	529.832
Anguilliformes	Muraenidae	Muraenidae_S25_1	Gymnothorax_sp	530.194
Anguilliformes	Muraenidae	Muraenidae_S25_3	Gymnothorax_sp	530.916
Anguilliformes	Muraenidae	Muraenidae_S50_Body2	Gymnothorax_zonipectis	528.749
Anguilliformes	Muraenidae	Muraenidae_S50_Body3	Gymnothorax_zonipectis	530.194
Anguilliformes	Muraenidae	Muraenidae_S14_1	Gymnothorax_zonipectis	530.555
Anguilliformes	Muraenidae	Muraenidae_S50_Tail1	Gymnothorax_zonipectis	530.555
Anguilliformes	Muraenidae	Muraenidae_S14_2	Gymnothorax_zonipectis	530.916
Anguilliformes	Muraenidae	Muraenidae_S50_Body1	Gymnothorax_zonipectis	530.916
Anguilliformes	Muraenidae	Muraenidae_S50_Tail2	Gymnothorax_zonipectis	531.998
Anguilliformes	Muraenidae	Muraenidae_S50_Tail2	Gymnothorax_zonipectis	731.776
Anguilliformes	Muraenidae	Muraenidae_S50_Tail1	Gymnothorax_zonipectis	736.445
Aulopiformes	Synodontidae	Thai_24_10_Opercle	Saurida_micropectoralis	517.4
Aulopiformes	Synodontidae	Thai_24_10_PelvicFinAxillaryScale	Saurida_micropectoralis	518.126
Aulopiformes	Synodontidae	Thai_24_10_DorsalPosteriorPatch	Saurida_micropectoralis	522.478
Aulopiformes	Synodontidae	Thai_24_10_EyeRing	Saurida_micropectoralis	525.015
Aulopiformes	Synodontidae	Thai_24_10_EyeRing	Saurida_micropectoralis	541.996
Aulopiformes	Synodontidae	Thai_24_29_GillArch	Saurida_tumbil	517.763
Aulopiformes	Synodontidae	Thai_24_29_LateroVentralBody	Saurida_tumbil	517.763
Aulopiformes	Synodontidae	Thai_24_29_Eye	Saurida_tumbil	521.753
Aulopiformes	Synodontidae	Thai_24_29_DorsalBody	Saurida_tumbil	526.825
Aulopiformes	Synodontidae	Thai_24_29_Eye	Saurida_tumbil	543.437
Aulopiformes	Synodontidae	Thai_24_39_VentralBody	Synodontidae_sp	516.674
Aulopiformes	Synodontidae	Thai_24_39_GillArch	Synodontidae_sp	517.763
Aulopiformes	Synodontidae	Thai_24_39_EyeRing	Synodontidae_sp	521.391
Aulopiformes	Synodontidae	Thai_24_39_GillArch	Synodontidae_sp	549.916
Aulopiformes	Synodontidae	Thai_24_39_GillArch	Synodontidae_sp	589.586
Aulopiformes	Synodontidae	Synodontidae_S37_Body2	Synodus_binotatus	515.713
Aulopiformes	Synodontidae	Synodontidae_S37_Eye	Synodus_binotatus	517.89
Aulopiformes	Synodontidae	Synodontidae_S26_Head	Synodus_binotatus	518.615
Aulopiformes	Synodontidae	Synodontidae_S27_Head	Synodus_binotatus	518.978
Aulopiformes	Synodontidae	Synodontidae_S37_Body1	Synodus_binotatus	518.978
Aulopiformes	Synodontidae	Synodontidae_S27_Tail	Synodus_binotatus	520.79
Aulopiformes	Synodontidae	Synodontidae_S27_Middle	Synodus_binotatus	521.876
Aulopiformes	Synodontidae	Synodontidae_S26_Tail	Synodus_binotatus	523.687
Aulopiformes	Synodontidae	Synodontidae_S42_Body2	Synodus_binotatus	523.687
Aulopiformes	Synodontidae	Synodontidae_S42_Head	Synodus_binotatus	524.048
Aulopiformes	Synodontidae	Synodontidae_S26_Middle	Synodus_binotatus	527.303
Aulopiformes	Synodontidae	Synodontidae_S42_Eye	Synodus_binotatus	528.749
Aulopiformes	Synodontidae	Synodontidae_S42_Body1	Synodus_binotatus	529.11
Aulopiformes	Synodontidae	Synodontidae_S26_Tail	Synodus_binotatus	676.727
Aulopiformes	Synodontidae	Synodontidae_S26_Head	Synodus_binotatus	677.41
Aulopiformes	Synodontidae	Synodontidae_S26_Middle	Synodus_binotatus	678.093
Aulopiformes	Synodontidae	Synodontidae_S37_Body1	Synodus_binotatus	738.11
Aulopiformes	Synodontidae	Synodontidae_S37_Body2	Synodus_binotatus	740.107
Aulopiformes	Synodontidae	Synodontidae_S7_2	Synodus_variegatus	515.713
Aulopiformes	Synodontidae	Synodontidae_S35_4	Synodus_variegatus	517.89
Aulopiformes	Synodontidae	Synodontidae_S7_1	Synodus_variegatus	520.065
Aulopiformes	Synodontidae	Synodontidae_S35_3	Synodus_variegatus	520.427
Aulopiformes	Synodontidae	Synodontidae_S35_2	Synodus_variegatus	520.79
Aulopiformes	Synodontidae	Synodontidae_S35_1	Synodus_variegatus	521.514
Aulopiformes	Synodontidae	Synodontidae_S35_5	Synodus_variegatus	521.514
Aulopiformes	Synodontidae	Synodontidae_S8_1	Synodus_variegatus	523.687
Aulopiformes	Synodontidae	Synodontidae_S8_2	Synodus_variegatus	523.687
Aulopiformes	Synodontidae	Synodontidae_S8_3	Synodus_variegatus	523.687
Aulopiformes	Synodontidae	Synodontidae_S8_1	Synodus_variegatus	594.441
Aulopiformes	Synodontidae	Synodontidae_S7_2	Synodus_variegatus	673.993
Aulopiformes	Synodontidae	Synodontidae_S7_1	Synodus_variegatus	674.677
Aulopiformes	Synodontidae	Synodontidae_S8_2	Synodus_variegatus	675.36
Aulopiformes	Synodontidae	Synodontidae_S8_1	Synodus_variegatus	676.044
Aulopiformes	Synodontidae	Synodontidae_S8_3	Synodus_variegatus	676.044
Blenniiformes	Blenniidae	Blenniidae_S41_Body1	Ecsenius_axelrodi	529.11
Blenniiformes	Blenniidae	Blenniidae_S41_Body3	Ecsenius_axelrodi	529.471
Blenniiformes	Blenniidae	Blenniidae_S41_Body4	Ecsenius_axelrodi	530.194
Blenniiformes	Blenniidae	Blenniidae_S41_Body2	Ecsenius_axelrodi	544.96
Blenniiformes	Blenniidae	Blenniidae_S41_Body4	Ecsenius_axelrodi	742.766
Blenniiformes	Blenniidae	Blenniidae_S41_Body1	Ecsenius_axelrodi	745.422
Blenniiformes	Blenniidae	Blenniidae_S41_Body3	Ecsenius_axelrodi	748.738
Blenniiformes	Blenniidae	Blenniidae_S41_Body2	Ecsenius_axelrodi	750.726
Blenniiformes	Tripterygiidae	Tripterygiidae_S5	Enneapterygius_niger	591.618
Blenniiformes	Tripterygiidae	Tripterygiidae_S46_2	Enneapterygius_niger	602.542
Blenniiformes	Tripterygiidae	Tripterygiidae_S36_2	Enneapterygius_niger	603.597
Blenniiformes	Tripterygiidae	Tripterygiidae_S23_4	Enneapterygius_niger	605.354
Blenniiformes	Tripterygiidae	Tripterygiidae_S46_3	Enneapterygius_niger	605.354
Blenniiformes	Tripterygiidae	Tripterygiidae_S23_1	Enneapterygius_niger	606.057
Blenniiformes	Tripterygiidae	Tripterygiidae_S28_1	Enneapterygius_niger	606.057
Blenniiformes	Tripterygiidae	Tripterygiidae_S28_2	Enneapterygius_niger	606.057
Blenniiformes	Tripterygiidae	Tripterygiidae_S28_3	Enneapterygius_niger	606.057
Blenniiformes	Tripterygiidae	Tripterygiidae_S36_3	Enneapterygius_niger	606.057
Blenniiformes	Tripterygiidae	Tripterygiidae_S46_1	Enneapterygius_niger	606.057
Blenniiformes	Tripterygiidae	Tripterygiidae_S46_4	Enneapterygius_niger	606.057
Blenniiformes	Tripterygiidae	Tripterygiidae_S23_2	Enneapterygius_niger	607.461
Blenniiformes	Tripterygiidae	Tripterygiidae_S36_1	Enneapterygius_niger	607.812
Blenniiformes	Tripterygiidae	Tripterygiidae_S36_4	Enneapterygius_niger	607.812
Blenniiformes	Tripterygiidae	Tripterygiidae_S23_3	Enneapterygius_niger	609.216
Blenniiformes	Tripterygiidae	Tripterygiidae_S28_4	Enneapterygius_niger	612.371
Blenniiformes	Tripterygiidae	Tripterygiidae_S5	Enneapterygius_niger	732.11
Blenniiformes	Tripterygiidae	Tripterygiidae_S23_3	Enneapterygius_niger	732.444
Blenniiformes	Tripterygiidae	Tripterygiidae_S36_4	Enneapterygius_niger	743.43
Blenniiformes	Tripterygiidae	Tripterygiidae_S49_UpperFlank1	Helcogramma_striata	529.832
Blenniiformes	Tripterygiidae	Tripterygiidae_S49_LowerFlank2	Helcogramma_striata	532.72
Blenniiformes	Tripterygiidae	Tripterygiidae_S49_UpperFlank1	Helcogramma_striata	594.441
Blenniiformes	Tripterygiidae	Tripterygiidae_S49_UpperFlank2	Helcogramma_striata	603.246
Blenniiformes	Tripterygiidae	Tripterygiidae_S49_UpperFlank3	Helcogramma_striata	603.949
Blenniiformes	Tripterygiidae	Tripterygiidae_S49_Eye2	Helcogramma_striata	605.003
Blenniiformes	Tripterygiidae	Tripterygiidae_S21_2	Helcogramma_striata	605.354
Blenniiformes	Tripterygiidae	Tripterygiidae_S34_5	Helcogramma_striata	605.354
Blenniiformes	Tripterygiidae	Tripterygiidae_S21_3	Helcogramma_striata	606.057
Blenniiformes	Tripterygiidae	Tripterygiidae_S21_1	Helcogramma_striata	606.408
Blenniiformes	Tripterygiidae	Tripterygiidae_S34_3	Helcogramma_striata	606.408
Blenniiformes	Tripterygiidae	Tripterygiidae_S49_Eye1	Helcogramma_striata	607.812
Blenniiformes	Tripterygiidae	Tripterygiidae_S20_3	Helcogramma_striata	609.567
Blenniiformes	Tripterygiidae	Tripterygiidae_S34_1	Helcogramma_striata	610.268
Blenniiformes	Tripterygiidae	Tripterygiidae_S34_2	Helcogramma_striata	610.268
Blenniiformes	Tripterygiidae	Tripterygiidae_S20_1	Helcogramma_striata	611.32
Blenniiformes	Tripterygiidae	Tripterygiidae_S20_2	Helcogramma_striata	611.32
Blenniiformes	Tripterygiidae	Tripterygiidae_S20_5	Helcogramma_striata	611.32
Blenniiformes	Tripterygiidae	Tripterygiidae_S34_4	Helcogramma_striata	611.32
Blenniiformes	Tripterygiidae	Tripterygiidae_S21_4	Helcogramma_striata	612.371
Blenniiformes	Tripterygiidae	Tripterygiidae_S20_4	Helcogramma_striata	613.072
Blenniiformes	Tripterygiidae	Tripterygiidae_S49_LowerFlank1	Helcogramma_striata	733.111
Blenniiformes	Tripterygiidae	Tripterygiidae_S21_4	Helcogramma_striata	734.778
Blenniiformes	Tripterygiidae	Tripterygiidae_S21_1	Helcogramma_striata	736.112
Blenniiformes	Tripterygiidae	Tripterygiidae_S21_3	Helcogramma_striata	737.444
Blenniiformes	Tripterygiidae	Tripterygiidae_S34_3	Helcogramma_striata	738.776
Blenniiformes	Tripterygiidae	Tripterygiidae_S34_5	Helcogramma_striata	740.107
Blenniiformes	Tripterygiidae	Tripterygiidae_S34_4	Helcogramma_striata	742.434
Blenniiformes	Tripterygiidae	Tripterygiidae_S34_1	Helcogramma_striata	749.401
Blenniiformes	Tripterygiidae	Tripterygiidae_S34_2	Helcogramma_striata	749.401
Blenniiformes	Tripterygiidae	Tripterygiidae_S49_LowerFlank2	Helcogramma_striata	750.726
Gobiiformes	Gobiidae	Thai_24_16_Body	Acentrogobius_caninus	522.841
Gobiiformes	Gobiidae	Thai_24_16_Body	Acentrogobius_caninus	555.305
Gobiiformes	Gobiidae	Gobiidae_S29_4	Eviota_afelei	606.057
Gobiiformes	Gobiidae	Gobiidae_S29_1	Eviota_afelei	606.759
Gobiiformes	Gobiidae	Gobiidae_S29_2	Eviota_afelei	609.917
Gobiiformes	Gobiidae	Gobiidae_S29_3	Eviota_afelei	610.268
Gobiiformes	Gobiidae	Gobiidae_S16_4	Eviota_prasites	594.441
Gobiiformes	Gobiidae	Gobiidae_S16_2	Eviota_prasites	597.262
Gobiiformes	Gobiidae	Gobiidae_S16_1	Eviota_prasites	606.057
Gobiiformes	Gobiidae	Gobiidae_S17_2	Eviota_prasites	606.057
Gobiiformes	Gobiidae	Gobiidae_S17_1	Eviota_prasites	610.268
Gobiiformes	Gobiidae	Gobiidae_S17_4	Eviota_prasites	610.268
Gobiiformes	Gobiidae	Gobiidae_S17_3	Eviota_prasites	610.619
Gobiiformes	Gobiidae	Gobiidae_S17_3	Eviota_prasites	671.94
Gobiiformes	Gobiidae	Gobiidae_S17_1	Eviota_prasites	672.28
Gobiiformes	Gobiidae	Gobiidae_S16_2	Eviota_prasites	677.41
Gobiiformes	Gobiidae	Gobiidae_S16_3	Eviota_prasites	677.41
Gobiiformes	Gobiidae	Gobiidae_S16_4	Eviota_prasites	678.093
Gobiiformes	Gobiidae	Gobiidae_S16_2	Eviota_prasites	728.1
Gobiiformes	Gobiidae	Gobiidae_S16_4	Eviota_prasites	728.44
Gobiiformes	Gobiidae	Gobiidae_S16_3	Eviota_prasites	730.11
Gobiiformes	Gobiidae	Gobiidae_S6	Eviota_sp	524.41
Gobiiformes	Gobiidae	Gobiidae_S6	Eviota_sp	611.32
Gobiiformes	Gobiidae	Gobiidae_S6	Eviota_sp	731.108
Gobiiformes	Gobiidae	Thai_24_15_AnteriorDorsalBody	Myersina_filifer	517.4
Gobiiformes	Gobiidae	Thai_24_15_Eye	Myersina_filifer	526.825
Gobiiformes	Gobiidae	Thai_24_15_Eye	Myersina_filifer	545.595
Gobiiformes	Gobiidae	Thai_24_15_AnteriorDorsalBody	Myersina_filifer	590.296
Gobiiformes	Gobiidae	Thai_24_15_AnteriorDorsalBody	Myersina_filifer	635.414
Gobiiformes	Gobiidae	Gobiidae_S18_3	Pleurosicya_micheli	606.057
Gobiiformes	Gobiidae	Gobiidae_S18_2	Pleurosicya_micheli	609.567
Gobiiformes	Gobiidae	Gobiidae_S18_4	Pleurosicya_micheli	610.619
Gobiiformes	Gobiidae	Gobiidae_S18_1	Pleurosicya_micheli	611.32
Gobiiformes	Gobiidae	Gobiidae_S18_3	Pleurosicya_micheli	673.651
Gobiiformes	Gobiidae	Gobiidae_S48_1	Callogobius_sp	526.219
Gobiiformes	Gobiidae	Gobiidae_S48_3	Callogobius_sp	526.219
Gobiiformes	Gobiidae	Gobiidae_S48_2	Callogobius_sp	530.194
Gobiiformes	Gobiidae	Gobiidae_S48_4	Callogobius_sp	531.277
Gobiiformes	Gobiidae	Gobiidae_S24_2	Trimma_annosum	523.687
Gobiiformes	Gobiidae	Gobiidae_S24_1	Trimma_annosum	526.219
Gobiiformes	Gobiidae	Gobiidae_S32_1	Trimma_fangi	516.802
Gobiiformes	Gobiidae	Gobiidae_S32_5	Trimma_fangi	522.601
Gobiiformes	Gobiidae	Gobiidae_S32_2	Trimma_fangi	523.687
Gobiiformes	Gobiidae	Gobiidae_S32_4	Trimma_fangi	525.496
Gobiiformes	Gobiidae	Gobiidae_S32_2	Trimma_fangi	669.886
Gobiiformes	Gobiidae	Gobiidae_S32_4	Trimma_fangi	673.993
Gobiiformes	Gobiidae	Gobiidae_S32_1	Trimma_fangi	674.335
Gobiiformes	Gobiidae	Gobiidae_S32_3	Trimma_fangi	674.335
Gobiiformes	Gobiidae	Gobiidae_S32_5	Trimma_fangi	674.335
Gobiiformes	Gobiidae	Gobiidae_S32_3	Trimma_fangi	731.442
Gobiiformes	Gobiidae	Gobiidae_S32_1	Trimma_fangi	734.778
Gobiiformes	Gobiidae	Gobiidae_S32_5	Trimma_fangi	739.774
Gobiiformes	Gobiidae	Gobiidae_S32_2	Trimma_fangi	741.769
Gobiiformes	Gobiidae	Gobiidae_S32_4	Trimma_fangi	743.763
Gobiiformes	Gobiidae	Gobiidae_S31_2	Trimma_macrophthalmus	521.876
Gobiiformes	Gobiidae	Gobiidae_S31_4	Trimma_macrophthalmus	523.325
Gobiiformes	Gobiidae	Gobiidae_S31_3	Trimma_macrophthalmus	523.687
Gobiiformes	Gobiidae	Gobiidae_S31_1	Trimma_macrophthalmus	525.496
Gobiiformes	Gobiidae	Gobiidae_S31_3	Trimma_macrophthalmus	740.439
Gobiiformes	Gobiidae	Gobiidae_S31_2	Trimma_macrophthalmus	740.772
Gobiiformes	Gobiidae	Gobiidae_S31_1	Trimma_macrophthalmus	741.437
Gobiiformes	Gobiidae	Gobiidae_S31_4	Trimma_macrophthalmus	745.422
Gobiiformes	Gobiidae	Gobiidae_S30_2	Trimma_pentherum	523.687
Gobiiformes	Gobiidae	Gobiidae_S30_3	Trimma_pentherum	523.687
Gobiiformes	Gobiidae	Gobiidae_S30_4	Trimma_pentherum	523.687
Gobiiformes	Gobiidae	Gobiidae_S30_1	Trimma_pentherum	524.41
Gobiiformes	Oxudercidae	Gobiidae_S47_1	Gnatholepis_anjerensis	523.687
Gobiiformes	Oxudercidae	Gobiidae_S47_4	Gnatholepis_anjerensis	525.496
Gobiiformes	Oxudercidae	Gobiidae_S47_2	Gnatholepis_anjerensis	526.219
Gobiiformes	Oxudercidae	Gobiidae_S47_3	Gnatholepis_anjerensis	527.303
Gobiiformes	Oxudercidae	Gobiidae_S47_1	Gnatholepis_anjerensis	671.94
Gobiiformes	Oxudercidae	Gobiidae_S47_2	Gnatholepis_anjerensis	739.441
Gobiiformes	Oxudercidae	Gobiidae_S47_3	Gnatholepis_anjerensis	742.766
Gobiiformes	Oxudercidae	Gobiidae_S47_4	Gnatholepis_anjerensis	744.427
Gobiiformes	Oxudercidae	Thai_24_13_PectoralGirdle	Oxyurichthys_auchenolepis	511.224
Gobiiformes	Oxudercidae	Thai_24_13_VentralPosteriorToPectoral	Oxyurichthys_auchenolepis	511.224
Gobiiformes	Oxudercidae	Thai_24_13_VentralCaudalPeduncle	Oxyurichthys_auchenolepis	511.588
Gobiiformes	Oxudercidae	Thai_24_13_Cheek	Oxyurichthys_auchenolepis	519.215
Gobiiformes	Oxudercidae	Thai_24_13_Cheek	Oxyurichthys_auchenolepis	553.15
Gobiiformes	Oxudercidae	Thai_24_13_Cheek	Oxyurichthys_auchenolepis	591.716
Gobiiformes	Oxudercidae	Thai_24_13_VentralPosteriorToPectoral	Oxyurichthys_auchenolepis	594.2
Gobiiformes	Oxudercidae	Thai_24_13_VentralPosteriorToPectoral	Oxyurichthys_auchenolepis	634.715
Gobiiformes	Oxudercidae	Thai_24_13_Cheek	Oxyurichthys_auchenolepis	635.064
Gobiiformes	Oxudercidae	Thai_24_17_CaudalPeduncle	Trypauchen_sp	514.132
Labriformes	Labridae	Labridae_S33_2	Cheilinus_oxycephalus	516.802
Labriformes	Labridae	Labridae_S33_3	Cheilinus_oxycephalus	517.165
Labriformes	Labridae	Labridae_S33_4	Cheilinus_oxycephalus	517.527
Labriformes	Labridae	Labridae_S13_3	Cheilinus_oxycephalus	519.34
Labriformes	Labridae	Labridae_S13_1	Cheilinus_oxycephalus	520.065
Labriformes	Labridae	Labridae_S13_2	Cheilinus_oxycephalus	520.79
Labriformes	Labridae	Labridae_S3_2	Cheilinus_oxycephalus	521.152
Labriformes	Labridae	Labridae_S33_1	Cheilinus_oxycephalus	522.963
Labriformes	Labridae	Labridae_S3_1	Cheilinus_oxycephalus	524.41
Labriformes	Labridae	Labridae_S13_2	Cheilinus_oxycephalus	675.36
Labriformes	Labridae	Labridae_S13_1	Cheilinus_oxycephalus	681.846
Labriformes	Labridae	Labridae_S13_3	Cheilinus_oxycephalus	685.933
Labriformes	Labridae	Labridae_S33_3	Cheilinus_oxycephalus	686.274
Labriformes	Labridae	Labridae_S33_2	Cheilinus_oxycephalus	688.314
Labriformes	Labridae	Labridae_S33_1	Cheilinus_oxycephalus	690.014
Labriformes	Labridae	Labridae_S33_4	Cheilinus_oxycephalus	691.712
Labriformes	Labridae	Labridae_S33_2	Cheilinus_oxycephalus	728.77
Labriformes	Labridae	Labridae_S33_3	Cheilinus_oxycephalus	728.77
Labriformes	Labridae	Labridae_S33_4	Cheilinus_oxycephalus	736.778
Labriformes	Labridae	Labridae_S12_3	Cirrhilabrus_punctatus	656.145
Labriformes	Labridae	Labridae_S12_1	Cirrhilabrus_punctatus	656.49
Labriformes	Labridae	Labridae_S12_2	Cirrhilabrus_punctatus	661.651
Labriformes	Labridae	Labridae_S4_2	Pseudocheilinus_evanidus	652.354
Labriformes	Labridae	Labridae_S4_3	Pseudocheilinus_evanidus	653.044
Labriformes	Labridae	Labridae_S4_4	Pseudocheilinus_evanidus	653.044
Labriformes	Labridae	Labridae_S4_1	Pseudocheilinus_evanidus	653.733
Labriformes	Labridae	Labridae_S22_1	Pseudocheilinus_evanidus	657.523
Labriformes	Labridae	Labridae_S22_2	Pseudocheilinus_evanidus	657.523
Labriformes	Labridae	Labridae_S22_3	Pseudocheilinus_evanidus	658.9
Lophiiformes	Antennariidae	Antennariidae_S15_2	Antennatus_rosaceus	598.319
Lophiiformes	Antennariidae	Antennariidae_S15_1	Antennatus_rosaceus	604.3
Perciformes	Liparidae	LiparisPelvicDiscB	Liparis_gibbus	523.687
Perciformes	Liparidae	LiparisDorsalE	Liparis_gibbus	526.942
Perciformes	Liparidae	LiparisDorsalB	Liparis_gibbus	529.832
Perciformes	Liparidae	LiparisDorsalSpots	Liparis_gibbus	673.309
Perciformes	Liparidae	LiparisPelvicDiscA	Liparis_gibbus	674.335
Perciformes	Liparidae	LiparisEye	Liparis_gibbus	674.677
Perciformes	Liparidae	LiparisDorsalB	Liparis_gibbus	675.019
Perciformes	Liparidae	LiparisLateralSpot	Liparis_gibbus	675.019
Perciformes	Liparidae	LiparisDorsalE	Liparis_gibbus	675.36
Perciformes	Liparidae	LiparisVentralA	Liparis_gibbus	645.1
Perciformes	Liparidae	LiparisVentralB	Liparis_gibbus	642.68
Perciformes	Liparidae	LiparisVentralC	Liparis_gibbus	725.76
Perciformes	Liparidae	LiparisVentralA	Liparis_gibbus	676.386
Perciformes	Liparidae	LiparisVentralB	Liparis_gibbus	676.386
Perciformes	Liparidae	LiparisDorsalD	Liparis_gibbus	676.727
Perciformes	Liparidae	LiparisDorsalD	Liparis_gibbus	729.44
Perciformes	Liparidae	LiparisVentralC	Liparis_gibbus	677.069
Perciformes	Liparidae	LiparisDorsalA	Liparis_gibbus	677.41
Perciformes	Liparidae	LiparisDorsalA	Liparis_gibbus	728.77
Perciformes	Liparidae	LiparisDorsalC	Liparis_gibbus	677.752
Perciformes	Liparidae	LiparisDorsalC	Liparis_gibbus	727.43
Perciformes	Mullidae	Thai_24_40_VentralStripe	Upeneus_sulphureus	517.037
Perciformes	Mullidae	Thai_24_40_DorsalStripe	Upeneus_sulphureus	520.303
Perciformes	Mullidae	Thai_24_40_Eye	Upeneus_sulphureus	521.028
Perciformes	Mullidae	Thai_24_40_DorsalStripe	Upeneus_sulphureus	547.038
Perciformes	Mullidae	Thai_24_40_Eye	Upeneus_sulphureus	549.556
Perciformes	Mullidae	Thai_24_04_VentralSurface	Upeneus_sundaicus	517.037
Perciformes	Mullidae	Thai_24_05_VentralSurface	Upeneus_sundaicus	518.489
Perciformes	Mullidae	Thai_24_05_Eye	Upeneus_sundaicus	519.577
Perciformes	Mullidae	Thai_24_05_Barbel	Upeneus_sundaicus	520.303
Perciformes	Mullidae	Thai_24_04_Barbel	Upeneus_sundaicus	521.753
Perciformes	Mullidae	Thai_24_04_Eye	Upeneus_sundaicus	522.841
Perciformes	Mullidae	Thai_24_05_Eye	Upeneus_sundaicus	545.598
Perciformes	Mullidae	Thai_24_05_Barbel	Upeneus_sundaicus	548.118
Perciformes	Mullidae	Thai_24_04_Eye	Upeneus_sundaicus	550.275
Perciformes	Scorpaenidae	Scorpaenidae_S39_Eye1	Caracanthus_maculatus	526.219
Perciformes	Scorpaenidae	Scorpaenidae_S39_Eye2	Caracanthus_maculatus	529.832
Perciformes	Scorpaenidae	Scorpaenidae_S39_Body1	Caracanthus_maculatus	678.093
Perciformes	Scorpaenidae	Scorpaenidae_S39_Body2	Caracanthus_maculatus	678.435
Perciformes	Scorpaenidae	Scorpaenidae_S43_Eye1	Sebastapistes_fowleri	526.219
Perciformes	Scorpaenidae	Scorpaenidae_S44_Eye2	Sebastapistes_fowleri	531.638
Perciformes	Scorpaenidae	Scorpaenidae_S43_Body1	Sebastapistes_fowleri	533.802
Perciformes	Scorpaenidae	Scorpaenidae_S43_Body3	Sebastapistes_fowleri	534.523
Perciformes	Scorpaenidae	Scorpaenidae_S43_Body2	Sebastapistes_fowleri	537.406
Perciformes	Scorpaenidae	Scorpaenidae_S44_Eye1	Sebastapistes_fowleri	539.206
Perciformes	Scorpaenidae	Scorpaenidae_S44_Body3	Sebastapistes_fowleri	544.6
Perciformes	Scorpaenidae	Scorpaenidae_S44_Body2	Sebastapistes_fowleri	552.134
Perciformes	Scorpaenidae	Scorpaenidae_S44_Body1	Sebastapistes_fowleri	554.283
Perciformes	Scorpaenidae	Scorpaenidae_S44_Body3	Sebastapistes_fowleri	670.23
Perciformes	Scorpaenidae	Scorpaenidae_S44_Body3	Sebastapistes_fowleri	739.11
Perciformes	Scorpaenidae	Scorpaenidae_S44_Body2	Sebastapistes_fowleri	739.441
Perciformes	Scorpaenidae	Scorpaenidae_S43_Body1	Sebastapistes_fowleri	740.107
Perciformes	Scorpaenidae	Scorpaenidae_S43_Eye1	Sebastapistes_fowleri	742.434
Perciformes	Scorpaenidae	Scorpaenidae_S44_Body1	Sebastapistes_fowleri	742.434
Perciformes	Scorpaenidae	Scorpaenidae_S43_Body3	Sebastapistes_fowleri	742.766
Perciformes	Scorpaenidae	Scorpaenidae_S43_Body2	Sebastapistes_fowleri	744.095
Perciformes	Scorpaenidae	Scorpaenidae_S40_Eye1	Sebastapistes_strongia	544.241
Perciformes	Scorpaenidae	Scorpaenidae_S40_Body3	Sebastapistes_strongia	560.005
Perciformes	Scorpaenidae	Scorpaenidae_S40_Body1	Sebastapistes_strongia	562.148
Perciformes	Scorpaenidae	Scorpaenidae_S40_Body2	Sebastapistes_strongia	562.505
Perciformes	Scorpaenidae	Scorpaenidae_S40_Body4	Sebastapistes_strongia	563.576
Perciformes	Scorpaenidae	Scorpaenidae_S40_Eye2	Sebastapistes_strongia	583.838
Perciformes	Scorpaenidae	Scorpaenidae_S40_Body1	Sebastapistes_strongia	737.444
Perciformes	Scorpaenidae	Scorpaenidae_S40_Body2	Sebastapistes_strongia	737.777
Perciformes	Scorpaenidae	Scorpaenidae_S40_Body4	Sebastapistes_strongia	738.776
Perciformes	Scorpaenidae	Scorpaenidae_S40_Body3	Sebastapistes_strongia	743.43
Perciformes	Scorpaenidae	Scorpaenidae_S38_Mouth2	Taenionotus_triacanthus	523.687
Perciformes	Scorpaenidae	Scorpaenidae_S38_Eye	Taenionotus_triacanthus	524.41
Perciformes	Scorpaenidae	Scorpaenidae_S38_Body	Taenionotus_triacanthus	573.192
Perciformes	Scorpaenidae	Scorpaenidae_S38_Mouth2	Taenionotus_triacanthus	672.624
Perciformes	Scorpaenidae	Scorpaenidae_S38_Eye	Taenionotus_triacanthus	676.727
Perciformes	Scorpaenidae	Scorpaenidae_S38_Eye	Taenionotus_triacanthus	731.776
Perciformes	Scorpaenidae	Scorpaenidae_S38_Body	Taenionotus_triacanthus	740.107
Pleuronectiformes	Bothidae	Thai_24_21_DorsalBetweenEye	Japonolaeops_dentatus	515.222
Pleuronectiformes	Bothidae	Thai_24_21_VentralGreenPatch	Japonolaeops_dentatus	515.222
Pleuronectiformes	Bothidae	Thai_24_21_Eye	Japonolaeops_dentatus	559.969
Pleuronectiformes	Bothidae	Thai_24_21_VentralRedPatch	Japonolaeops_dentatus	594.2
Pleuronectiformes	Bothidae	Thai_24_21_VentralRedPatch	Japonolaeops_dentatus	634.715
Pleuronectiformes	Bothidae	Thai_24_21_VentralRedPatch	Japonolaeops_dentatus	673.637
Pleuronectiformes	Bothidae	Thai_24_21_VentralRedPatch	Japonolaeops_dentatus	704.517
Pleuronectiformes	Cynoglossidae	Thai_24_20_DorsalScales	Cynoglossus_microlepis	525.739
Pleuronectiformes	Cynoglossidae	Thai_24_20_VentralFinRays	Cynoglossus_microlepis	528.997
Pleuronectiformes	Cynoglossidae	Thai_24_20_VentralFinRays	Cynoglossus_microlepis	547.758
Pleuronectiformes	Cynoglossidae	Thai_24_20_DorsalScales	Cynoglossus_microlepis	552.073
Pleuronectiformes	Soleidae	Thai_24_22_VentralAnteriorBody	Heteromycteris_hartzfeldi	519.215
Pleuronectiformes	Soleidae	Thai_24_22_VentralRedPatch	Heteromycteris_hartzfeldi	592.071
Pleuronectiformes	Soleidae	Thai_24_22_VentralRedPatch	Heteromycteris_hartzfeldi	634.015
Pleuronectiformes	Bothidae	Thai_24_43_VentralBody	Engyprosopon_mozambiqense	522.841
Pleuronectiformes	Bothidae	Thai_24_43_DorsalBody	Engyprosopon_mozambiqense	525.739
Pleuronectiformes	Bothidae	Thai_24_43_DorsalBody	Engyprosopon_mozambiqense	550.994
Pleuronectiformes	Bothidae	Thai_24_43_VentralBody	Engyprosopon_mozambiqense	551.713
Pleuronectiformes	Soleidae	Thai_24_19_VentralAnteriorBody	Zebrias_synapturoides	592.426
Pleuronectiformes	Soleidae	Thai_24_19_DorsalPosterior	Zebrias_synapturoides	593.136
Pleuronectiformes	Soleidae	Thai_24_19_VentralPosteriorBody	Zebrias_synapturoides	594.2
Pleuronectiformes	Soleidae	Thai_24_19_VentralAnteriorBody	Zebrias_synapturoides	633.315
Pleuronectiformes	Soleidae	Thai_24_19_DorsalPosterior	Zebrias_synapturoides	634.715
Pleuronectiformes	Soleidae	Thai_24_19_VentralPosteriorBody	Zebrias_synapturoides	635.064
Pleuronectiformes	Soleidae	Thai_24_19_VentralPosteriorBody	Zebrias_synapturoides	705.199
Syngnathiformes	Aulostomidae	Aulostomidae_S19_Body1	Aulostomus_chinensis	666.458
Syngnathiformes	Aulostomidae	Aulostomidae_S19_Body2	Aulostomus_chinensis	676.727
Syngnathiformes	Aulostomidae	Aulostomidae_S19_Eye	Aulostomus_chinensis	680.482
Syngnathiformes	Aulostomidae	Aulostomidae_S19_Snout	Aulostomus_chinensis	686.274
