# Supplementary material for: Marine fishes exhibit exceptional variation in biofluorescent emission spectra
Source: PLoS One. 2025 Jun 16;20(6):e0316789. doi: 10.1371/journal.pone.0316789 (PMC12169565; doi:10.1371/journal.pone.0316789)
Supplement: S5 Table — (XLSX) [file pone.0316789.s005.xlsx]

## Sheet: Sheet1
Family	Genus	Species	PigmentType	LambdaMax (nm)	Citation
Aulostomidae	Aulostomus	chinensis	SingleCone	421	Losey et al. 2004
Aulostomidae	Aulostomus	chinensis	TwinCone	473	Losey et al. 2005
Aulostomidae	Aulostomus	chinensis	Rod	492	Losey et al. 2003
Blennidae	Lipophyrs	pholis	DoubleCone1	500	Schweikert et al. 2018
Blennidae	Lipophyrs	pholis	DoubleCone2	570	Schweikert et al. 2018
Blenniidae	Plagiotremus	rhinorhynchos	SingleCone	449	Schweikert et al. 2018
Blenniidae	Plagiotremus	rhinorhynchos	Rod	498	Schweikert et al. 2018
Blenniidae	Lipophyrs	pholis	Rod	515	Schweikert et al. 2018
Blenniidae	Plagiotremus	rhinorhynchos	DoubleCone1	520	Schweikert et al. 2018
Blenniidae	Lipophyrs	pholis	SingleCone	535	Schweikert et al. 2018
Blenniidae	Plagiotremus	rhinorhynchos	DoubleCone2	561	Schweikert et al. 2018
Gobiidae	Pomatoschistus	minutus	SingleCone	447	Schweikert et al. 2018
Gobiidae	Gobiusculus	flavescens	SingleCone	456	Schweikert et al. 2018
Gobiidae	Gobius	paganellus	SingleCone	465	Schweikert et al. 2018
Gobiidae	Asterropteryx	semipunctata	Rod	498	Schweikert et al. 2018
Gobiidae	Gobiusculus	flavescens	Rod	508	Schweikert et al. 2018
Gobiidae	Pomatoschistus	minutus	Rod	508	Schweikert et al. 2018
Gobiidae	Gobius	paganellus	Rod	512	Schweikert et al. 2018
Gobiidae	Pomatoschistus	minutus	TwinCone	527	Schweikert et al. 2018
Gobiidae	Gobiusculus	flavescens	SingleCone	531	Schweikert et al. 2018
Gobiidae	Asterropteryx	semipunctata	DoubleCone1	531	Schweikert et al. 2018
Gobiidae	Gobiusculus	flavescens	DoubleCone1	531	Schweikert et al. 2018
Gobiidae	Gobiusculus	flavescens	TwinCone	531	Schweikert et al. 2018
Gobiidae	Asterropteryx	semipunctata	DoubleCone2	538	Schweikert et al. 2018
Gobiidae	Pomatoschistus	minutus	SingleCone	548	Schweikert et al. 2018
Gobiidae	Gobiusculus	flavescens	SingleCone	553	Schweikert et al. 2018
Gobiidae	Gobiusculus	flavescens	DoubleCone2	553	Schweikert et al. 2018
Gobiidae	Gobius	paganellus	SingleCone	565	Schweikert et al. 2018
Gobiidae	Gobius	paganellus	TwinCone	565	Schweikert et al. 2018
Labridae	Bodianus	bilunnulatus	Rod	485	Schweikert et al. 2018
Labridae	Symphodus	melops	SingleCone	505	Schweikert et al. 2018
Labridae	Symphodus	melops	Rod	520	Schweikert et al. 2018
Labridae	Symphodus	melops	DoubleCone1	525	Schweikert et al. 2018
Labridae	Bodianus	bilunnulatus	DoubleCone1	526	Schweikert et al. 2018
Labridae	Bodianus	bilunnulatus	DoubleCone2	545	Schweikert et al. 2018
Labridae	Symphodus	melops	SingleCone	555	Schweikert et al. 2018
Labridae	Symphodus	melops	DoubleCone2	555	Schweikert et al. 2018
Liparidae	Liparis	greeni	SingleCone	435	Schweikert et al. 2018
Liparidae	Liparis	florae	SingleCone	440	Schweikert et al. 2018
Liparidae	Liparis	pulchellus	Rod	490	Schweikert et al. 2018
Liparidae	Liparis	dennyi	Rod	494	Schweikert et al. 2018
Liparidae	Liparis	florae	Rod	495	Schweikert et al. 2018
Liparidae	Liparis	greeni	Rod	495	Schweikert et al. 2018
Liparidae	Liparis	dennyi	TwinCone	522	Schweikert et al. 2018
Liparidae	Liparis	pulchellus	SingleCone	524	Schweikert et al. 2018
Liparidae	Liparis	florae	TwinCone	527	Schweikert et al. 2018
Liparidae	Liparis	greeni	TwinCone	527	Schweikert et al. 2018
Mullidae	Mulloidichthys	flavolineatus	SingleCone	366	Schweikert et al. 2018
Mullidae	Mullus	barbatus	SingleCone	380	Schweikert et al. 2018
Mullidae	Mulloidichthys	flavolineatus	DoubleCone1	480	Schweikert et al. 2018
Mullidae	Mulloidichthys	flavolineatus	Rod	486	Schweikert et al. 2018
Mullidae	Parupeneus	multifasceatus	DoubleCone1	486	Schweikert et al. 2018
Mullidae	Mullus	barbatus	SingleCone	491	Schweikert et al. 2018
Mullidae	Mullus	barbatus	DoubleCone1	491	Schweikert et al. 2018
Mullidae	Parupeneus	multifasceatus	Rod	494	Schweikert et al. 2018
Mullidae	Mullus	barbatus	Rod	497	Schweikert et al. 2018
Mullidae	Parupeneus	multifasceatus	TwinCone	515	Schweikert et al. 2018
Mullidae	Parupeneus	multifasceatus	DoubleCone2	516	Schweikert et al. 2018
Mullidae	Mulloidichthys	flavolineatus	DoubleCone2	523	Schweikert et al. 2018
Mullidae	Mullus	barbatus	SingleCone	533	Schweikert et al. 2018
Mullidae	Mullus	barbatus	DoubleCone2	533	Schweikert et al. 2018
Mullidae	Mullus	barbatus	TwinCone	533	Schweikert et al. 2018
Muraenidae	Gymnothorax	favagineus	SingleCone	402	Schweikert et al. 2018
Muraenidae	Gymnothorax	reticularis	Rod	486	Schweikert et al. 2018
Muraenidae	Strophidon	sathete	Rod	487	Schweikert et al. 2018
Muraenidae	Gymnothorax	favagineus	Rod	488	Schweikert et al. 2018
Muraenidae	Rhinomuraena	quaesita	SingleCone	494	Schweikert et al. 2018
Muraenidae	Gymnothorax	reticularis	SingleCone	495	Schweikert et al. 2018
Muraenidae	Rhinomuraena	quaesita	Rod	498	Schweikert et al. 2018
Muraenidae	Strophidon	sathete	SingleCone	510	Schweikert et al. 2018
Scorpaenidae	Dendrochirus	zebra	SingleCone	440	Schweikert et al. 2018
Scorpaenidae	Scorpaena	porcus	SingleCone	455	Schweikert et al. 2018
Scorpaenidae	Dendrochirus	zebra	Rod	501	Schweikert et al. 2018
Scorpaenidae	Scorpaena	porcus	Rod	506	Schweikert et al. 2018
Scorpaenidae	Dendrochirus	zebra	TwinCone	513	Schweikert et al. 2018
Scorpaenidae	Scorpaena	porcus	TwinCone	530	Schweikert et al. 2018
Synodontidae	Synodus	variegatus	SingleCone	368	Schweikert et al. 2018
Synodontidae	Synodus	variegatus	DoubleCone1	482	Schweikert et al. 2018
Synodontidae	Synodus	variegatus	Rod	493	Schweikert et al. 2018
Synodontidae	Synodus	variegatus	DoubleCone2	503	Schweikert et al. 2018
